# Supplementary material for: KRAS and EGFR Mutations Differentially Alter ABC Drug Transporter Expression in Cisplatin-Resistant Non-Small Cell Lung Cancer
Source: Int J Mol Sci. 2021 May 20;22(10):5384. doi: 10.3390/ijms22105384 (PMC8160643; doi:10.3390/ijms22105384)
Supplement: Supplementary file 1 [file ijms-22-05384-s001.zip]

Archive with 1 entries (1 files):
- ijms-1210896-supplementary.pdf
